# Supplementary material for: Long term effect of primary health care training on HIV testing: A quasi-experimental evaluation of the Sexual Health in Practice (SHIP) intervention
Source: PLoS One. 2018 Aug 1;13(8):e0199891. doi: 10.1371/journal.pone.0199891 (PMC6070165; doi:10.1371/journal.pone.0199891)
Supplement: S5 File — (XLSX) [file pone.0199891.s005.xlsx]

## Sheet: Sheet1
	Number of tests per month
ANONYMISED Practice	2008-03-01	2008-04-01	2008-05-01	2008-06-01	2008-07-01	2008-08-01	2008-09-01	2008-10-01	2008-11-01	2008-12-01	2009-01-01	2009-02-01	2009-03-01	2009-04-01	2009-05-01	2009-06-01	2009-07-01	2009-08-01	2009-09-01	2009-10-01	2009-11-01	2009-12-01	2010-01-01	2010-02-01	2010-03-01	2010-04-01	2010-05-01	2010-06-01	2010-07-01	2010-08-01	2010-09-01	2010-10-01	2010-11-01	2010-12-01	2011-01-01	2011-02-01	2011-03-01	2011-04-01	2011-05-01	2011-06-01	2011-07-01	2011-08-01	2011-09-01	2011-10-01	2011-11-01	2011-12-01	2012-01-01	2012-02-01	2012-03-01
A	7	13	7	7	0	1	1	2	3	3	2	2	3	0	3	3	1	3	0	2	12	4	3	2	7	9	4	3	4	3	7	5	4	5	2	6	4	5	4	4	7	7	6	5	5	8	2	9	5
B	0	0	0	4	2	1	2	0	3	1	3	2	3	1	2	6	4	1	3	2	0	2	2	2	3	1	1	0	1	4	7	4	1	2	2	2	3	3	3	3	8	2	3	5	3	2	8	5	4
C	1	0	2	6	2	0	1	1	1	1	0	1	2	0	1	4	4	1	0	2	1	2	1	4	1	4	2	2	5	3	2	3	9	0	3	4	4	5	1	9	3	2	6	6	3	7	7	8	9
D	2	2	3	2	3	2	3	4	7	4	5	5	1	1	4	3	4	3	5	4	2	3	2	4	3	7	2	5	6	7	2	5	4	4	1	6	5	3	6	6	2	5	10	5	8	8	8	5	15
E	0	0	0	1	0	0	0	1	3	0	0	2	2	1	0	2	1	1	0	1	0	3	1	1	2	1	1	0	4	0	0	0	1	0	1	1	2	18	6	11	14	13	25	24	30	18	22	43	41
F	0	1	1	3	1	0	0	3	2	0	1	1	4	3	4	0	2	1	4	3	2	2	4	0	3	3	2	2	5	9	14	23	6	6	8	13	22	10	24	25	14	16	8	15	15	16	17	15	13
G	0	0	0	0	0	0	0	0	0	0	0	0	1	0	0	0	0	0	0	0	0	0	0	0	0	0	0	0	0	0	1	0	0	0	1	0	0	0	0	0	0	0	0	0	0	0	2	0	0
H	0	0	1	1	1	0	0	1	1	1	0	0	4	3	2	0	1	1	3	0	0	0	1	2	0	0	0	0	1	0	0	0	1	1	0	0	2	0	3	0	0	0	0	1	1	0	0	0	2
I	5	3	1	2	1	2	0	0	0	0	1	0	0	1	0	1	0	0	0	0	0	3	0	3	2	0	0	1	1	0	0	1	0	2	1	0	3	4	2	0	5	5	2	2	1	0	0	0	1
J	8	4	6	4	4	6	7	7	2	2	0	4	1	2	4	1	3	2	1	6	3	4	7	10	10	8	6	6	10	9	6	8	10	2	7	10	13	7	7	12	6	7	10	8	11	1	7	5	6
K	1	1	0	2	2	0	4	2	2	0	1	3	4	1	1	2	2	0	0	2	1	2	1	0	3	1	4	0	3	3	1	1	0	2	3	3	1	1	2	3	2	4	3	6	6	11	0	2	5
L	1	0	1	0	0	1	3	0	1	0	0	0	0	0	0	0	0	0	2	0	0	0	0	1	1	0	0	2	0	0	0	1	0	0	1	0	0	0	0	1	0	0	1	0	0	1	0	0	0
M	3	0	0	2	0	1	0	0	0	0	0	0	0	0	0	1	0	0	1	0	0	0	2	0	0	0	3	0	0	0	3	2	0	1	0	0	2	0	0	3	2	1	0	2	0	0	0	0	1
N	1	0	1	0	0	1	0	1	0	0	0	0	0	0	0	0	0	0	0	0	0	1	0	0	0	0	0	0	0	0	0	0	0	1	1	0	0	0	0	0	0	0	0	0	0	0	1	1	2
O	0	0	0	0	0	0	0	0	0	0	0	0	0	0	0	0	0	0	0	0	0	0	0	0	0	0	0	0	0	1	0	0	0	0	0	0	1	0	0	0	1	0	0	2	0	0	0	0	0
P	0	0	0	0	0	0	0	0	0	0	0	0	0	0	0	0	0	0	0	0	1	0	0	0	0	0	0	0	0	1	0	0	0	0	0	1	2	0	0	0	0	0	0	1	0	1	0	1	0
Q	0	0	0	0	0	0	0	0	0	0	0	0	0	0	0	0	0	0	0	0	0	0	0	0	0	0	0	0	0	0	0	0	0	0	0	0	0	0	0	0	0	0	0	0	0	0	0	0	0
R	2	5	3	2	3	2	2	3	3	2	4	2	3	1	0	2	1	1	0	2	1	3	0	0	3	3	3	2	3	3	2	1	1	1	1	3	1	3	3	8	4	3	2	0	4	0	0	0	2
S	1	1	0	0	3	0	0	3	1	0	1	0	0	0	2	0	0	0	0	1	0	2	0	0	0	2	0	2	0	0	1	0	0	0	3	0	0	0	4	0	0	0	1	0	0	0	0	0	2
T	0	2	3	1	3	2	1	1	0	2	1	0	1	1	2	0	6	2	2	2	1	3	2	5	4	1	2	2	6	5	4	7	4	3	4	4	5	6	4	4	5	3	6	5	4	0	9	2	4
U	0	0	0	0	0	0	0	0	0	0	0	0	0	0	0	0	0	0	0	0	0	0	0	0	0	0	0	0	0	0	0	0	0	0	0	0	0	0	0	0	0	0	0	0	0	3	2	2	2
V	0	3	1	0	1	0	0	3	1	0	0	0	0	0	0	0	0	0	0	0	0	0	0	1	0	0	0	1	0	0	0	0	0	0	2	0	3	1	2	1	1	0	0	2	1	0	0	0	3
W	2	0	0	1	0	0	0	0	0	0	0	0	1	0	0	1	2	0	0	0	1	0	1	2	0	0	0	2	0	1	2	0	0	0	0	0	0	0	0	0	0	2	2	0	1	0	2	0	1
X	1	0	1	1	0	1	2	0	0	1	2	1	1	2	1	0	0	0	0	0	0	0	1	0	0	0	0	0	0	2	1	0	0	0	0	0	1	1	0	0	0	0	0	2	0	0	0	0	0
Y	2	0	1	0	1	1	0	1	1	0	2	1	3	3	1	1	2	4	1	6	2	3	1	1	1	0	6	3	2	1	3	1	3	3	2	0	2	2	5	1	1	3	4	4	4	0	5	0	1
Z	0	1	0	1	0	0	1	0	0	2	1	0	3	1	0	3	1	0	1	1	0	1	0	0	0	2	0	2	1	1	0	0	1	1	3	1	3	2	1	2	1	2	1	1	0	2	1	1	1
AA	0	1	0	0	1	0	0	1	1	2	1	0	0	0	0	0	0	0	0	0	0	2	1	0	5	0	3	0	1	0	2	3	2	2	1	3	1	1	2	1	1	0	1	4	3	0	4	1	1
AB	1	0	0	0	3	0	0	3	4	1	0	1	1	0	2	4	2	0	1	2	0	1	1	2	1	0	1	1	0	0	1	1	2	1	0	0	0	0	0	1	2	0	3	1	0	0	1	0	2
AC	4	1	0	0	0	0	0	0	0	0	0	1	0	0	0	0	0	0	0	0	0	0	3	1	1	0	0	0	3	1	0	1	0	0	0	0	2	1	1	0	1	1	0	0	1	0	0	0	2
AD	1	0	0	0	1	0	0	1	0	0	0	2	0	0	0	0	2	1	0	1	0	1	0	1	0	0	0	0	0	0	0	0	0	2	0	0	0	3	0	1	0	2	0	0	1	1	0	1	0
AE	0	0	1	0	1	1	3	2	0	0	1	0	0	0	1	1	1	1	0	1	0	2	1	2	3	2	0	1	0	1	2	0	1	0	0	0	1	1	1	2	2	1	3	1	2	0	2	7	4
AF	0	0	0	0	0	0	0	0	0	0	0	0	0	0	1	0	0	0	0	0	0	2	0	0	0	0	0	0	0	0	0	0	0	1	0	0	0	0	0	0	0	1	0	0	0	1	0	2	1
AG	0	0	0	0	1	0	0	0	0	0	0	1	2	1	1	0	0	0	1	0	0	0	0	0	0	1	0	0	1	0	0	1	0	0	0	1	2	0	0	0	0	0	0	0	0	0	1	0	0
AH	0	0	0	0	0	0	1	1	0	0	0	0	0	1	0	0	0	0	0	0	0	0	0	0	0	0	0	0	0	0	0	0	0	0	0	0	0	1	0	0	0	0	0	0	0	0	0	0	0
AI	0	0	0	0	0	0	0	1	0	0	0	0	0	0	0	0	0	0	0	0	0	0	0	0	0	0	0	0	0	0	0	0	0	0	0	0	0	0	0	0	0	0	0	0	0	0	1	0	0
AJ	0	0	0	0	0	0	0	0	0	0	0	0	1	0	0	0	0	0	0	0	0	0	0	0	0	1	0	0	0	3	0	0	0	1	0	2	1	1	0	0	0	1	0	0	0	0	0	0	0
AK	3	2	2	0	1	3	4	2	1	0	0	0	2	3	3	1	2	5	3	2	3	1	0	3	0	3	0	4	2	1	1	2	2	1	3	2	0	5	1	1	3	1	1	1	3	3	3	0	0
AL	1	0	1	4	3	0	0	3	2	1	2	2	0	0	0	0	0	1	0	1	0	0	0	1	0	0	1	2	0	1	1	0	0	1	0	0	1	2	1	1	1	1	0	1	0	0	3	0	0
AM	0	0	0	0	0	0	0	0	0	1	1	1	2	0	0	0	0	0	0	0	0	0	0	0	0	1	2	0	0	0	0	0	0	0	0	0	1	1	0	0	0	0	0	0	0	0	1	1	1
AN	0	0	0	0	0	0	0	0	0	0	1	0	0	0	0	0	0	2	0	1	0	1	0	0	0	1	2	0	0	0	0	0	1	1	0	1	1	0	0	1	0	0	0	0	0	2	0	1	0
AO	2	0	0	1	0	1	3	0	1	2	0	2	1	2	2	2	2	1	0	0	0	1	0	0	2	0	1	1	3	2	0	2	0	0	4	2	2	1	0	0	0	1	1	0	1	0	2	2	0
AP	0	0	0	0	0	0	1	0	1	0	1	0	0	0	0	0	0	0	0	0	0	0	1	1	0	1	1	0	0	3	0	0	1	1	0	0	1	2	1	0	1	0	0	1	0	1	0	0	0
AQ	0	0	0	0	0	0	0	0	1	0	0	1	1	0	0	0	0	1	0	0	0	0	1	2	0	2	2	1	0	1	2	0	0	0	1	1	1	0	0	0	0	1	1	2	2	0	2	2	2
AR	0	0	0	0	0	0	0	0	0	0	0	0	0	0	0	0	0	0	0	0	0	0	0	0	0	0	0	0	0	0	0	0	0	0	0	0	0	0	0	0	0	0	0	0	0	4	0	0	3
AS	0	1	0	0	0	0	0	0	0	0	0	0	0	0	0	0	0	0	0	0	0	0	0	1	0	0	0	1	0	0	0	0	0	0	0	0	0	0	0	0	0	1	0	0	0	1	0	0	0
AT	0	1	0	1	1	0	1	0	1	1	0	2	0	1	0	2	1	0	2	0	2	0	0	0	3	3	0	2	0	1	6	0	5	2	3	4	3	3	1	3	1	0	10	7	2	1	4	3	3
AU	0	0	0	0	0	2	4	0	2	0	5	0	0	0	2	2	0	2	0	6	0	2	2	4	9	0	2	2	6	8	6	2	6	2	2	6	4	8	8	10	10	18	6	4	6	8	4	2	4
AV	2	2	4	4	2	7	7	4	6	3	7	3	5	5	4	7	4	0	4	7	8	3	11	6	14	9	6	12	6	6	4	15	6	9	9	4	10	15	10	6	12	15	21	9	14	12	17	8	20
AW	2	2	3	0	0	1	2	2	0	2	2	2	1	1	1	2	2	2	2	2	3	0	3	5	4	4	1	1	5	3	8	2	1	1	6	2	8	7	3	1	12	7	8	6	3	0	2	3	6
AX	0	2	0	0	7	2	4	1	0	1	2	0	3	0	0	2	1	1	1	1	3	0	2	1	5	0	0	1	0	1	1	1	2	0	2	2	0	3	2	6	5	6	5	3	1	0	3	2	1
[truncated: 148 more columns]
